# Supplementary material for: SOFA and mortality endpoints in randomized controlled trials: a systematic review and meta-regression analysis
Source: Crit Care. 2017 Feb 24;21:38. doi: 10.1186/s13054-017-1609-1 (PMC5324238; doi:10.1186/s13054-017-1609-1)
Supplement: Supplementary file 1 — Generated and analyzed dataset (CSV 64 kb) [file 13054_2017_1609_MOESM1_ESM.csv]

PubMed ID	First author			RCT	ICU population	Adult population	Inclusion in the systematic review	Exclusion reason	General notes regarding study or inclusion/exclusion	Primarily eligible population	Population, detailed		Intervention details		Primary endpoint			Absolute SOFA endpoint	Delta SOFA endpoint	Jadad scoring					Group 1 name	Group 2 name	G1 Baseline N	G2 baseline N	SOFA reported as median/IQR instead of mean/SD			Mean or Median	IQR or SD	Mean or Median		"Day 1" = 24 hours. "Day 2" = 48 hours, etc.
pmid	author	title	year	incl_rct	incl_icupop	incl_adults	incl	excl_reason	incl_notes	pop	pop_notes	intervention	int_notes	centers	ep_prim	ep_prim_detail	ep_notes	ep_sofa_abs	ep_sofa_delta	jadad_rand	jadad_rand_apr	jadad_blind	jadad_blind_apr	jadad_dropouts	g1_name	g2_name	g1_n	g2_n	sofa_as_med_iqr	sofa_notes	sofa_var_imputed	sofa_baseline_g1_med	sofa_baseline_g1_iqr	sofa_baseline_g2_med	sofa_baseline_g2_iqr	sofa_d1_g1_med	sofa_d1_g1_iqr	sofa_d1_g1_n	sofa_d1_g2_med	sofa_d1_g2_iqr	sofa_d1_g2_n	sofa_d2_g1_med	sofa_d2_g1_iqr	sofa_d2_g1_n	sofa_d2_g2_med	sofa_d2_g2_iqr	sofa_d2_g2_n	sofa_d3_g1_med	sofa_d3_g1_iqr
25862039	Payen	Early use of polymyxin B hemoperfusion in patients with septic shock due to peritonitis: a multicenter randomized control trial.	2015	yes	yes	yes	yes			severe sepsis or septic shock (strict)	Septic shock due to peritonitis	device	PMX-HP treatment or a conventional treatment. By nature, PMX-HP-treated pateients could not realistically be blinded from investi-gators and clinicians in charge. Hemoperfusion was performed with a circuit allowing the blood to circulate through a PMX membrane connected to a double-lumen venous catheter.	multicenter	mortality	mortality 28d	The primary endpoint was the rate of death at day 28. The secondary endpoints were the mortality at days 7, 14, 21 and 90; the SOFA score variation within the first 3 days, excluding the neurology component of SOFA difficult to analyze during sedation and/or anesthesia; the SOFA score variation and adverse events; time to with-draw catecholamine; and adverse events related to hemoperfusion.	yes	yes	yes	yes	no		yes	PMX-HP	control	119	113	no	SOFA ex-GCS. SOFA SD imputed	yes	10.00		10.00								8.00		107	7.00		103	8.00	3.80
20495781	Acosta-Escribano	Gastric versus transpyloric feeding in severe traumatic brain injury: a prospective, randomized trial.	2010	yes	yes	yes	yes			other	Severe traumatic brain injury patients	nutrition related	Transpyloric feeding (TPF) vs. Gastic feeding (GF)	single center	mortality	other	Incidence of pneumonia	yes	no	yes		no		yes	TPF	GF	50	54	no	SOFA day 10 registered as day 14 (late absolute category)		5.00	2.00	5.00	2.00
21415104	Acosta-Escribano	Randomised trial of glutamine, selenium, or both, to supplement parenteral nutrition for critically ill patients.	2011	yes	yes	yes	yes		Four treatment arms: Glut, Sel, Glut+Sel, control: Maximum therapy (Glut+Sel) vs. control selected for analysis.	sepsis or sirs (broad)	adults in intensive care units and high dependency units for? 48 hours, with gastrointestinal failure and requiring parenteral nutrition	drug	Glutamin+seleniom parenteral suppletion vs. Neither	multicenter	mortality	other	The primary outcomes were numbers of participants with new infections in the first 14 days after randomisa-tion and mortality (on critical care unit, and overall at six months).	yes	no	yes	yes	yes	yes	yes	Glutamine+Selenium	Neither	124	125	yes	Modified SOFA scores (ex GCS).
25001475	Annborn	The association of targeted temperature management at 33 and 36° C with outcome in patients with moderate shock on admission after out-of-hospital cardiac arrest: a post hoc analysis of the Target Temperature Management trial	2014	yes	yes	yes	yes			cardiag arrest	Patients after OHCA with GCS<8 and shock on admission (TTM substudy).	other	Temperature management at 33 degrees vs. 36 degrees for 24 hours.	multicenter	mortality	mortality 90d	Primary outcome was 180-day mortality. Secondary out-comes were ICU-mortality, 30-day mortality, severity of shock assessed by heart rate, MAP and lactate during the intervention and daily peak lactate, fluid balance and extended cardiovascular SOFA score during the first 7 days.	yes	no	yes	yes	no		yes	TTM33	TTM36	71	68	yes																			12.00	4.00
12884156	Darenberg	Intravenous immunoglobulin G therapy in streptococcal toxic shock syndrome: A European randomized, double-blind, placebo-controlled trial	2003	yes	yes	yes	yes			severe sepsis or septic shock (strict)	Streptococcal Toxic Shock Syndrome	drug	IVIG vs. Placebo	multicenter	mortality	mortality 28d	The primary objective was to determine whether IVIG therapy resulted in a decrease in mortality during the first 28 days, compared with placebo	no	yes	yes		yes	yes	yes	IVIG	Placebo	10	11	no	Delta SOFA D1, D2, and D3 reported. Delta SOFA D2 used as delta endpoint for most complete follow-up (1 additional patient died before D3).		10.70	3.48	11.50	3.32
21847649	Moreno	Time course of organ failure in patients with septic shock treated with hydrocortisone: results of the Corticus study.	2011	yes	yes	yes	yes			severe sepsis or septic shock (strict)	Septic shock	drug	Stress dose of hydrocortisone or placebo	multicenter	mortality	mortality 28d	The main outcome of this trial was all-cause mortality at day 28. This specific study targeted the secondary end-point of organ system failure reversal for each organ, especially shock.	yes	yes	yes	yes	yes	yes	yes	Hydrocortisone	Placebo	251	248	yes	Delta SOFA described in methods but not reported in results.		11.00	5.00	10.00	4.00	10.00	5.00	245	11.00	5.00	240	10.00	6.00		11.00	5.00		8.00	6.00
21106341	Morrison	The Toronto prehospital hypertonic resuscitation--head injury and multiorgan dysfunction trial: feasibility studyof a randomized controlled trial.	2011	yes	yes	yes	yes			trauma	Head-injured blunt trauma patients with GCS<9	drug	Hypertonic saline and dextran vs. Normal saline	multicenter	mortality	mortality 28d	The primary outcome was survival at 30 days.	yes	no	yes	yes	yes	no	yes	Intervention HSD	Control NS	50	57	no	SOFA mean' in table 4 is SOFA maximum during ICU stay, as described in methods and abstract
25776532	Mouncey	Trial of early, goal-directed resuscitation for septic shock.	2015	yes	yes	yes	yes			severe sepsis or septic shock (strict)	Septic shock	bundle	EGDT vs. usual care	multicenter	mortality	mortality 90d	All-cause 90-day mortality	yes	no	yes	yes	no		yes	EGDT	Usual care	625	626	no			4.20	2.40	4.30	2.40													4.00	3.80
24108510	Papazian	Effect of statin therapy on mortality in patients with ventilator-associated pneumonia: a randomized clinical trial.	2013	yes	yes	yes	yes			specific organ dysfunction	Patients with (suspected) ventilator associated pneumonia	drug	Simvastatin vs. Placebo	multicenter	mortality	mortality 28d	Primary endpoint 28-day mortality. Secondary endpoints SOFA scores on D3, D7 and D14.	yes	no	yes	yes	yes	yes	yes	Simvastatin	Placebo	146	138	yes	SOFA baseline reported as Mean(SD) in main text, as median(IQR) in appendix -> appendix used because D3, D7 and D14 are also median(IQR)		7.00	4.00	6.00	3.00							5.00	5.00		5.00	4.00
22738085	Perner	Hydroxyethyl starch 130/0.42 versus Ringer's acetate in severe sepsis.	2012	yes	yes	yes	yes			severe sepsis or septic shock (strict)	Severe sepsis	drug	6% HES 130/0.42 (Tetraspan) or Ringer’s acetate	multicenter	mortality	mortality 90d	Death or end-stage kidney dysfunction at 90 days	yes	no	yes	yes	yes	yes	yes	HES	Ringer's	398	400	yes	SOFA ex-GCS		7.00	4.00	7.00	4.00
25605469	Zhang	Effectiveness of treatment based on PiCCO parameters in critically ill patients with septic shock and/or acute respiratory distress syndrome: a randomized controlled trial.		yes	yes	yes	yes			sepsis or sirs (broad)	Septic shock or ARDS within 24h after admission to ICU	bundle	treatment based on either PiCCO-derived physiological values or cen-tral venous pressure (CVP) monitoring	multicenter	mortality	mortality 28d	28-day mortality	yes	no	yes	yes	no		yes	PiCCO	Control	168	182	yes	SOFA maximum during first 7 days.		10.00	4.00	9.00	5.00
26444879	Lemiale	Effect of Noninvasive Ventilation vs Oxygen Therapy on Mortality Among Immunocompromised Patients With Acute Respiratory Failure: A Randomized Clinical Trial.	2015	yes	yes	yes	yes			specific organ dysfunction	Critically ill immunocompromised patients	ventilator related	Early noninvasive ventilation or oxygen throughout the ICU stay.	multicenter	mortality	mortality 28d	Primary endpoint was all-cause 28-day mortality. Secondary outcomes were exploratory and included [...] Sequential Organ Failure Assessment score on day 3,[..] and ICU lengths of stay [...] hospital length of stay.	yes	no	yes	yes	no		yes	oxygen alone	noninvasive ventilation	183	191	yes			5.00	4.00	5.00	4.00													4.00	4.00
25241089	Sehgal	A randomized trial of Mycobacterium w in severe sepsis.	2015	yes	yes	yes	yes			severe sepsis or septic shock (strict)	Severe sepsis	drug	Patients in the experimental arm(Mw) in addition to standard care received single daily dose of 0.3 mL ofMw(heat-inactivatedMw[0.5 × 109]	single center	mortality	mortality 28d	The primary outcome of the study was 28-day all-cause mortality. The secondary outcomes were delta SOFA scores, ventilator-free days, time-to-vasopressorwithdrawal, and ICU and hospital lengths of stay	no	yes	yes		yes		no	Mw	control	25	25	yes			11.00	5.50	9.00	5.50	9,5	6.00		10,5	6.00		10.00	6.00		10.00	7.00		10.00	3.00
16878192	Cicarelli	Effects of single dose of dexamethasone on patients with systemic inflammatory response	2006	yes	yes	yes	yes			sepsis or sirs (broad)	Patients with SIRS diagnosed 12 hours after ICU admission	drug	Dexamethasone vs. Placebo	single center	not specified	not specified	The subjects were evaluated during their stay in the SSU on the basis of the duration of vaso -pressor support (SOFA score of two or more for the cardiovascular system), mechanical ventilation and mortality.	yes	no	yes	no	yes		yes	Placebo	Dexamethasone	14	15	no		yes	7.00		7.20		7.40	3.80		5.80	3.80		7.30	3.80		5.90	3.80		6.60	3.80
17174015	Mishra	Effect of selenium supplementation on biochemical markers and outcome in critically ill patients.	2007	yes	yes	yes	yes			sepsis or sirs (broad)	Septic ICU patients	drug	High dose selenium vs. standard dose selenium	single center	not specified	not specified	The primary clinical aim of this study was to ascertain the effect of high dose Se supplementation on RRT with secondary aims being effects on duration of stay in ICU, organ function and infection rate	yes	no	yes		yes	yes	yes	Se+	Se-	18	22	no	SOFA SD imputed.	yes	9.00		9.50														8.50	3.80
14999442	Rijnders	Watchful waiting versus immediate catheter removal in ICU patients with suspected catheter-related infection: a randomized trial	2004	yes	yes	yes	yes			sepsis or sirs (broad)	ICU patients patients with suspected CRI in which a change of CVCs was planned	bundle	Watchful waiting vs. CVC change as planned	single center	not specified	not specified	The study was designed to obtain better knowledge regarding when catheter removal is unnecessary in ICU patients.	yes	no	yes	yes	no		yes	SOC	WW	32	32	no	SOFA SD imputed.	yes	6.10		6.90
12163783	Caliezi	C1-inhibitor in patients with severe sepsis and septic shock: beneficial effect on renal dysfunction.	2002	yes	yes	yes	yes			severe sepsis or septic shock (strict)	Severe sepsis or septic shock	drug	C1-inhibitor (iv) vs. Placebo	single center	not specified	not specified		yes	no	yes	yes	yes	yes	yes	Placebo	C1-inhibitor	20	20	no			9.10	2.68	8.80	3.58	9.50	3.58		8.50	4.02		9.20	4.02		8.40	4.47		9.00	4.02
23379498	Chu	Clinical effects of pulse high-volume hemofiltration on severe acute pancreatitis complicated with multiple organ dysfunction syndrome.	2013	yes	yes	yes	yes			sepsis or sirs (broad)	Severe acute pancreatitis with multiple organ dysfunction	device	Pulse High-Volume Hemofiltration vs. CVVH	single center	not specified	not specified		yes	no	yes		no		no	PHVHF	CVVH	15	15	no			11.26	2.96	10.26	2.81													5.53	1.60
17992396	Cicarelli	Early dexamethasone treatment for septic shock patients: a prospective randomized clinical trial.	2007	yes	yes	yes	yes			severe sepsis or septic shock (strict)	Patients with septic shock diagnosed after admission into the intensive care unit (ICU) were eligible for the study	drug	Dexamethasone vs. Placebo	single center	not specified	not specified	The subjects were evaluated during their stay in the ICU in relation to the duration of vasopressor support (SOFA score for cardio-vascular system of two or more), duration of mechanical ventilation and mortality	yes	no	yes	no	yes		yes	Placebo	Dexamethasone	15	14	no			10.00	2.00	9.00	3.00	11.00	2.50		9.00	2.50		12.00	3.50		8.00	4.00		11.00	4.50
23351964	Eslami	Positive effect of septimeb™ on mortality rate in severe sepsis: a novel non antibiotic strategy.	2012	yes	yes	yes	yes			severe sepsis or septic shock (strict)	Severe sepsis and APACHE II > 20	drug	septimeb (herbal derived remedy) vs. Control	multicenter	not specified	not specified		no	yes	yes	yes	no		no	Control	Septimeb	13	16	no	SOFA delta = difference between 14th day and first day. Absolute scores not readable from plot: nature of error bars unclear (SE?).		8.92	1.97	9.25	2.32
99999996	Hosny	Impact of oral omega-3 fatty acids supplementation in early sepsis on clinical outcome and immunomodulation	2013	yes	yes	yes	yes		3 Study groups (high-dose, low-dose and control): High-dose vs. control used for analysis.	sepsis or sirs (broad)	Early sepsis	nutrition related	High-dose omega-3 plus antioxidants via nasogastric tube vs. control	single center	not specified	not specified		yes	no	yes		no		no	Group A	Control	25	25	no			3.70	0.96	3.60	0.87
21118369	Huang	Removal of humoral mediators and the effect on the survival of septic patients by hemoperfusion with neutralmicroporous resin column.	2010	yes	yes	yes	yes			severe sepsis or septic shock (strict)	Fulfilled the diagnostic criteria for severe sepsis	device	hemoperfusion with the HA330 resin cartridge (Lizhu Industries) once a day for three consecutive days after admission to the intensive care unit.	single center	not specified	not specified		yes	no	yes		no		yes	HA Group	Control group	24	20	no			8.10	2.10	8.30	2.50
17019548	Lauzier	Vasopressin or norepinephrine in early hyperdynamic septic shock: a randomized clinical trial.	2006	yes	yes	yes	yes			severe sepsis or septic shock (strict)	Septic shock	drug	Vasopressin vs. Norepinephrin	multicenter	not specified	not specified	Hemo-dynamic parameters and Sequential Organ Failure Assessment (SOFA) score were measured.	yes	no	yes	yes	no		no	AVP	NE	13	10	no	SOFA ex GCS		8.50	1.30	9.30	1.40	7.00	1.30		8.90	0.90		6.20	2.80		8.00	1.60
22615589	Mahmoodpoor	Examination of Setarud (IMOD™) in the management of patients with severe sepsis.	2010	yes	yes	yes	yes			severe sepsis or septic shock (strict)	Severe sepsis and APACHE > 20	drug	IMOD (immunomodulating drug) vs. Placebo	single center	not specified	not specified		yes	no	yes		no		yes	Control group	IMOD group	10	10	no			7.80	4.52	7.00	5.12	6.70	3.79		7.50	4.43		6.40	3.79		7.00	4.11		7.10	4.74
20080034	Manzanares	High-dose selenium for critically ill patients with systemic inflammation: pharmacokinetics and pharmacodynamics of selenious acid: a pilot study.	2010	yes	yes	yes	yes			sepsis or sirs (broad)	Critically ill patients with APACHE II > 15	drug	High dose vs. very high dose selenium	single center	not specified	not specified	. Clinical outcome was evaluated by length of stay in the intensive care unit, incidence of ventilator-associated pneumonia, and Sequential Organ Failure Assessment score.	no	yes	yes	no	no		yes	HD	VHD	10	10	no	SOFA day 10 registered as day 14 (late absolute category). Delta SOFA day0-10 (so 10-0 is negative), see PMID 21445641.		10.00	2.00	8.00	3.00
24699555	Petros	Hypocaloric vs Normocaloric Nutrition in Critically Ill Patients: A Prospective Randomized Pilot Trial.	2016	yes	yes	yes	yes			sepsis or sirs (broad)	Critically ill patients requiring artificial nutrition for at least 72 hours were included	nutrition related	Hypocaloric vs. normocaloric nutrition	single center	not specified	not specified	... sample size calculation was difficult or would not have had a sound scientific basis. Thus, this study should be considered as a pilot study	yes	no	yes	yes	no		yes	Normocaloric	Hypocaloric	54	46	no			10.70	3.00	10.60	3.00	10.60	3.00		10.90	3.00		10.00	3.80		10.10	3.30		9.00	4.00
23511280	Tokarik	Fluid therapy LiDCO controlled trial-optimization of volume resuscitation of extensively burned patients through noninvasive continuous real-time hemodynamic monitoring LiDCO.	2014	yes	yes	yes	yes			other	Burn patients with second- to third-degree burns and TBSA ? 10 to 75 %	bundle	LiDCO guided fluid therapy vs. control	single center	not specified	not specified	The primary endpoints: during the first 24 postburn hours —the cumulative fluid balance, the consumption of the total resuscitative solutions, the consumption of crystalloids, the consumptions of colloids, base excess, capillary leak index (capillary leak index is defined as CRP/albumin), indication of vasopressors support (number of patients), intraabdominal presssure, reversal of organ dysfunct…	yes	no	yes		no		no	LiDCO	Control	10	11	no							5.00	1.00		5.00	2.00
12225613	Tugrul	The effects of IgM-enriched immunoglobulin preparations in patients with severe sepsis [ISRCTN28863830].	2002	yes	yes	yes	yes			severe sepsis or septic shock (strict)	Severe sepsis	drug	IgM-enriched immunoglobulin	single center	not specified	not specified	Blood samples for procalcitonin (PCT) measurements were taken daily for 8 days. Severity of critical illness and development of organ failure were assessed by obtaining daily acute physiological and chronic health evaluation (APACHE) II and sequential organ failure assessment (SOFA) scores.	yes	no	yes	yes	no		yes	Pentaglobin	Control	21	21	yes	Day 1 on plot = baseline. NB! Mortality and SOFA scores (at baseline) have different N.						6.00	4.00	21	5.50	4.00	18	6.00	6.00	21	5.00	4.00	16	5.00	6.00
21347869	Valenta	High-dose selenium substitution in sepsis: a prospective randomized clinical trial.	2011	yes	yes	yes	yes			sepsis or sirs (broad)	SIRS or sepsis with SOFA > 5	drug	High-dose intravenous selenium vs. Control	single center	not specified	not specified		yes	no	yes		no		no	Se+	Se-	75	75	yes			12.00	4.00	11.00	6.00
25680826	Li	Effect of the Shenfu Injection Combined with Early Goal-Directed Therapy on Organ Functions and Outcomes of Septic Shock Patients.	2015	yes	yes	yes	yes			severe sepsis or septic shock (strict)	Septic shock patients (ACCP and SCCM joint committee definition)	drug	EGDT vs. EGDT plus shenfu injection	single center	not specified	not specified	No primary endpoint reported.	yes	no	yes		no		no	A	B	24	21	no			9.00	2.97	10.00	3.12	9.51	2.01		9.34	2.13								7.14	4.03
25027749	Najafi	The immunological benefit of higher dose N-acetyl cysteine following mechanical ventilation in critically ill patients.	2014	yes	yes	yes	yes			trauma	All the patients enrolled in the study had multiple trauma. The inclusion criteria were age older than 18 years, mechanical ventilation with FiO2 more than 50%, an Acute Physiology and Chronic Health Evaluation (APACHE) II score greater than 15, suspected infection and at least two Systemic Inflammatory Response (SIRS) criteria	drug	N-acetylcysteine 3 gr every 6 hours for 72 hours in addition to standard therapies vs. Standard therapies	single center	not specified	not specified	Primary endpoint not specified.	yes	no	yes	yes	no		yes	Control	NAC	18	21	no	type SE in plot should be SD: checked with baseline table		7.28	2.11	6.89	1.46	7.33	1.97		6.43	1.97		6.89	1.91		6.48	2.12		6.33	1.97
21939972	Bein	Continuous lateral rotational therapy and systemic inflammatory response in posttraumatic acute lung injury:results from a prospective randomised study.	2011	yes	yes	yes	yes			specific organ dysfunction	Post-traumatic acute lung injury	device	continuous lateral rotational therapy (CLRT) vs. control	single center	other	other	IL-6 from BAL	yes	no	yes	yes	no		no	CLRT	Control	14	13	no	SOFA variances imputed.	yes	7.50	2.44	9.00	2.59
24484547	Fowler	Phase I safety trial of intravenous ascorbic acid in patients with severe sepsis.	2014	yes	yes	yes	yes		3 groups: Intervention in 2 dosages (highest vs control chosen for analysis).	severe sepsis or septic shock (strict)	Severe sepsis	drug	High-dose ascorbic acid (200mg/kg/24h) vs. Placebo	single center	other	other	The primary end points were ascorbic acid safety and tolerability	no	yes	yes	yes	yes	yes	yes	Placebo	High-AscA	8	8	no	SD imputed	yes	13.30	2.90	10.80	4.40
18687132	Berger	Influence of early antioxidant supplements on clinical evolution and organ function in critically ill cardiacsurgery, major trauma, and subarachnoid hemorrhage patients	2008	yes	yes	yes	yes			sepsis or sirs (broad)	patients admitted to a university hospital ICU with organ failure after complicated cardiac surgery, major trauma, or subarachnoid hemorrhage	drug	intravenous supplements for 5 days (selenium 270 ?g, zinc 30 mg, vitamin C 1.1 g, and vitamin B 1 100 mg)	single center	other	other	The primary outcome variable was a change in the acute kid-ney injury (AKI) score.	yes	no	yes	yes	yes	yes	yes	AOX	Placebo	102	98	no			8.20	2.80	8.30	2.20	8.00	2.80		8.20	3.00		6.90	3.00		7.40	3.50		6.00	3.30
23297395	Blackwood	Tea tree oil (5%) body wash versus standard care (Johnson's Baby Softwash) to prevent colonization with methicillin-resistant Staphylococcus aureus in critically ill adults: a randomized controlled trial.	2013	yes	yes	yes	yes			other	All patients admitted to mixed medical/surgical/trauma ICU were eligible for inclusion.	other	Tea tree oil enriched doby wash vs. Standard body wash	multicenter	other	other	Primary endpoint was MRSA colonization. Secondary outcomes incleded maximum increase in SOFA score.	no	yes	yes	yes	no		yes	JBS	TTO	196	195	no			7.90	2.80	7.90	3.00
10321661	Briegel	Stress doses of hydrocortisone reverse hyperdynamic septic shock: A prospective, randomized, double-blind, single-center study	1999	yes	yes	yes	yes			severe sepsis or septic shock (strict)	ACCP/SCCM criteria for septic shock	drug	Stress dose of hydrocortisone or placebo	single center	other	other	The primary study end point was the time to shock reversal as defined by cessation of vasopressor support (norepinephrine or epinephrine in any dose, dopamine >or=to6 [micro sign]g/kg/min). The secondary study end points were the evolution of hemodynamics and the multiple organ dysfunction syndrome (MODS).	yes	no	yes	yes	yes	yes	yes	Hydrocortisone	Placebo	20	20	no	sum of the daily SOFA score divided by the time under observation		13.80	2.24	13.00	2.24	13.00	2.24		13.10	2.24		12.00	3.58		13.00	3.58		11.50	3.58
24740134	Bulger	A Novel Drug for Treatment of Necrotizing Soft-Tissue Infections: A Randomized Clinical Trial.	2014	yes	yes	yes	yes		3 groups: Intervention in 2 dosages. Data used from highest-dose group and placebo.	sepsis or sirs (broad)	Necrotizing soft-tissue infections	drug	AB103 (0.5mg/kg) vs. Placebo	multicenter	other	other	Primary endpoint safety and pharmacokinetics of AB103. Secondary endpoints based on SOFA scores and, length of stay and ventilator-free-days.	yes	no	yes	yes	yes	yes	yes	AB103	Placebo	17	10	no	SOFA score registered as "Last Observation Carried Forward"		3.47	2.53	3.10	2.53	6.74	4.75	15	5.70	3.62	10	4.53	4.21	15	4.60	2.76	10	3.80	3.23
24632673	Cornet	Recombinant human activated protein C in the treatment of acute respiratory distress syndrome: a randomized clinical trial.	2014	yes	yes	yes	yes			specific organ dysfunction	Patients with ALI/ARDS of any cause	drug	Recombinant human Activated Protein C vs. saline	multicenter	other	other	Primary outcome is Pulmonary Leak Index. Secondary outcomes clinical severity of illness scores, mortality and length-of-stay	yes	no	yes	yes	no		yes	rh-APC	saline	33	38	no			7.30	2.30	7.00	2.00
19531784	Cruz	Early use of polymyxin B hemoperfusion in abdominal septic shock: the EUPHAS randomized controlled trial.	2009	yes	yes	yes	yes			severe sepsis or septic shock (strict)	Severe sepsis or septic shock and emergency surgery for intra-abdominal infections	device	Polymyxin B hemoperfusion or conventional therapy	multicenter	other	other	Mean arterial pressure and vasopressor requirements	no	yes	yes	yes	no		yes	Polymyxin B hemoperfusion	Conventional therapy	34	30	no			11.00	2.97	9.00	4.19
20813485	Dubin	Comparison of 6% hydroxyethyl starch 130/0.4 and saline solution for resuscitation of the microcirculation during the early goal-directed therapy of septic patients.	2010	yes	yes	yes	yes			severe sepsis or septic shock (strict)	Sepsis and SIRS and organ failure	drug	HES vs. Saline for early resuscitation	multicenter	other	other	Sublingual dark field imaging measures	yes	no	yes	yes	no		yes	Saline (SS)	HES	11	9	no			8.90	3.60	8.10	2.50	8.40	3.70		6.90	2.60
24342495	Gando	A randomized, controlled, multicenter trial of the effects of antithrombin on disseminated intravascular coagulation in patients with sepsis.	2013	yes	yes	yes	yes			specific organ dysfunction	Patients with a diagnosis of DIC (JAAM DIC score ?4) with sepsis and levels of antithrombin ranging from 50 to 80% were eligible for this study.	drug	randomly assigned to either a group receiving antithrombin at a dose of 30 IU/kg (given over 60 minutes) per day for three days, or to the control group with no intervention.	multicenter	other	other	recovery from DIC on day 3	yes	no	yes	yes	no		yes	Control	Antithrombin	30	30	no			7.80	3.40	8.50	3.40													5.40	3.30
22624531	Guidet	Assessment of hemodynamic efficacy and safety of 6% hydroxyethylstarch 130/0.4 vs. 0.9% NaCl fluid replacement in patients with severe sepsis: The CRYSTMAS study	2012	yes	yes	yes	yes			severe sepsis or septic shock (strict)	Severe sepsis requiring fluid resuscitation	drug	Hydroxyethylstrarch vs. NaCl	multicenter	other	other	The primary endpoint was the amount of study drug (ml) required	yes	no	yes		yes	yes	yes	HES	NaCl	100	96	no	SOFA AUC per day from screening to day 4.
18504551	Iapichino	Tight glycemic control does not affect asymmetric-dimethylarginine in septic patients.	2008	yes	yes	yes	yes			severe sepsis or septic shock (strict)	Severe sepsis or septic shock	other	Tight glycemic control vs. Conventional glycemic control	multicenter	other	other	circulating levels of asymmetric-dimethylarginine, argi- nine, interleukin-6, C-reactive-protein and tumor-necrosis-factor-a	yes	no	yes	yes	no		yes	Treatment group	Control group	36	36	no			9.30	2.80	8.70	3.30
17205018	Komisarof	N-Acetylcysteine for patients withprolongedh ypotension as prophylaxis for acute ren al failure (NEPHRON)	2007	yes	yes	yes	yes			sepsis or sirs (broad)	ICU patients with patients with new onset (within 12 hrs) of at least> 30 consecutive minutes of hypoten-sion and/or vasopressor requirement	drug	N-acetylcysteine vs. Placebo	single center	other	other	primary study outcome was the incidence of ARF	yes	no	yes	yes	yes	yes	yes	N-acetylcysteine	Placebo	71	71	no			6.40	3.20	6.40	3.20	6.10	3.71	55	6.90	3.54	50	5.80	3.35	45	6.50	3.79	40	5.20	2.37
23348980	Kruger	A Multicenter Randomized Trial of Atorvastatin Therapy in Intensive Care Patients with Severe Sepsis	2013	yes	yes	yes	yes			severe sepsis or septic shock (strict)	Severe sepsis	drug	Atorvastatin vs. Placebo	multicenter	other	other	IL-6 concentration primary endpoint.	yes	no	yes	yes	yes	yes	yes	Atorvastatin	Placebo	123	127	yes	Modified SOFA scores (ex GCS)		6.00	5.00	6.00	4.00	7.00	5.00		7.00	3.50								6.00	5.00
26325537	Larsen	High-volume plasma exchange in patients with acute liver failure: An open randomised controlled trial.	2015	yes	yes	yes	yes			specific organ dysfunction	Acute liver failure with at least grade 2 hepatic encephalopathy.	device	High-volume plasma exchange vs. standard medical treatment.	multicenter	other	other	Transplant-free survival	no	no	yes	yes	no		yes	Standard medical treatment	High-volume plasmafiltration	90	92	yes			14.00	7.00	13.00	7.00	15.00	6.00	90	12.00	6.00	92	16.00	5.00	90	13.00	6.00	92	16.00	5.00
20705780	Lasocki	A long-term clinical evaluation of autoflow during assist-controlled ventilation: a randomized controlled trial	2010	yes	yes	yes	yes			other	Ventilated adult patients	ventilator related	Autoflow vs. No-autoflow ventilation	single center	other	other	Alarm rate	yes	no	yes	yes	no		no	AF+	AF-	21	21	no	D1 on plot=baseline.		9.10	5.96	9.25	4.12	9.35	6.19		8.30	4.12		8.25	6.19		7.75	4.58		7.40	6.87
25091790	Leone	De-escalation versus continuation of empirical antimicrobial treatment in severe sepsis: a multicenter non-blinded randomized noninferiority trial	2014	yes	yes	yes	yes			severe sepsis or septic shock (strict)	Severe sepsis requiring antibiotic treatment	bundle	De-escalation vs. continuation of antibiotic treatment	multicenter	other	other	Duration of ICU stay	no	yes	yes		no		yes	De-escalation	Continuation	59	57	yes			6.30	3.92	6.40	5.40
21445641	Manzanares	High-dose selenium reduces ventilator-associated pneumonia and illness severity in critically ill patients with systemic inflammation.	2011	yes	yes	yes	yes			sepsis or sirs (broad)	SIRS plus APACHE II > 15	drug	Intravenous selenite vs. Placebo	single center	other	other	Powered to detect an increase in GPx-3 activity	yes	yes	yes		no		yes	Selenite	Placebo	15	16	no	SOFA day 10 registered as day 14 (late absolute category). Delta SOFA day0-10 (so 10-0 is negative).		9.60	3.20	10.20	2.90													5.60	2.90
24912653	Muller	Transfusion of fresh-frozen plasma in critically ill patients with a coagulopathy before invasive procedures: a randomized clinical trial	2015	yes	yes	yes	yes			specific organ dysfunction	Critically ill patients with INR 1.5-3.0 requiring invasive procedure	drug	Fresh frozen plasma (FFP) vs. no FFP	multicenter	other	other	occur-rence of postprocedural bleeding complications, INR correction, and occurrence of lung injury.	yes	no	yes	yes	no		yes	FFP	no FFP	38	38	yes	SOFA reported in results but not described in methods.		12.00	4.00	12.00	5.00	12.00	7.00		11.00	5.00
26553084	Najafi	The Comparison of Procalcitonin Guidance Administer Antibiotics with Empiric Antibiotic Therapy in Critically IllPatients Admitted in Intensive Care Unit.	2015	yes	yes	yes	yes			sepsis or sirs (broad)	Patients admitted to the ICU with SIRS	bundle	Procalcitonin guided antibiotic therapy vs. control antibiotic therapy	single center	other	other	Our primary endpoint was the use of antibiotic treatment. Additional endpoints were changed in clinical status and early mortality. Clinical status was evaluated by sequential organ failure assessment score (SOFA)	yes	no	yes		no		no	PCT	Control	30	30	no			5.40	3.60	5.70	2.80	5.40	4.20		5.76	3.80
16276166	Oppert	Low-dose hydrocortisone improves shock reversal and reduces cytokine levels in early hyperdynamic septic shock.	2005	yes	yes	yes	yes			severe sepsis or septic shock (strict)	Patients with early hyperdynamic septic shock	drug	Hydrocortisone vs. Placebo	single center	other	other	Time to cessation of vasopressor support	yes	no	yes	yes	yes	yes	yes	Hydrocortisone	Placebo	18	23	yes			10.00	4.50	11.00	3.00	10.00	2.70		12.00	5.00		8.00	6.00		12.00	4.50		7.00	7.00
15286541	Reinhart	Open randomized phase II trial of an extracorporeal endotoxin adsorber in suspected Gram-negative sepsis	2004	yes	yes	yes	yes			severe sepsis or septic shock (strict)	Clinial diagnosis of severe sepsis or septic shock	device	Extracorporeal endotoxin adsorption vs standard therapy alone	multicenter	other	other	The primary end point was the proportion of responders (defined as a decrease in Acute Physiology and Chronic Health Evaluation II score by> 4 points from study entry to day 4).	yes	yes	yes	yes	no		yes	Adsorber group	Standard group	67	76	no	Delta (d4) SOFA score reported without variance -> estimated based on baseline and d4 SD		12.30	2.50	11.30	2.40
19114908	Savioli	Tight glycemic control may favor fibrinolysis in patients with sepsis	2009	yes	yes	yes	yes			severe sepsis or septic shock (strict)	Severe sepsis or septic shock	other	Tight glycemic control vs. Conventional glycemic control	multicenter	other	other	The primary end point of this study was to investigate whether preven-tion of hyperglycemia using a strategy of tight control of blood glucose concentration, as op-posed to a conventional one, improved fibri-nolysis by reducing PAI-1 concentration/ activity	yes	no	yes	yes	no		yes	Treatment	Control	45	45	no	SOFA scores read from plot.		10.70	3.50	10.30	3.70	8.00	4.00		8.00	4.00		7.80	4.00		7.60	4.00		7.30	4.00
23558909	Scheeren	Goal-directed intraoperative fluid therapy guided by stroke volume and its variation in high-risk surgical patients: a prospective randomized multicentre study	2013	yes	yes	yes	yes			other	High risk surgery patients scheduled for postoperative intensive care were eligible for participation in the study.	bundle	Goal-directed fluid therapy vs. Control	multicenter	other	other	The primary objective is to evaluate the proportion of patients developing post-operative complications in each study arm. The secondary objective will be to evaluate information regarding the complications and their conse-quences by the following endpoints: .... maximum SOFA during ICU stay...	yes	no	yes	yes	no		yes	Control	GDT	26	26	no
22136422	Tan	Effects of probiotics on serum levels of Th1/Th2 cytokine and clinical outcomes in severe traumatic brain-injured patients: A prospective randomized pilot study		yes	yes	yes	yes			trauma	Traumatic brain injury	nutrition related	Probiotics vs. Control	single center	other	other	Th1/Th2 balance	yes	no	yes	yes	no		yes	Probiotic	Control	26	26	no			6.50	1.40	6.30	1.40													5.70	2.90
23095370	Wald	Optimal Mode of clearance in critically ill patients with Acute Kidney Injury (OMAKI) - a pilot randomized controlled trial of hemofiltration versus hemodialysis: a Canadian Critical Care Trials Group project	2012	yes	yes	yes	yes		Mortality is reported for the ITT group, while sofa is reported for the PP group. 2 patients in the ITT group died before CVVH, so mortality is recalculated as 20/35 vs. 21/38.	specific organ dysfunction	Critically ill patients with AKI requiring CRRT	device	Continuous veno-venous hemofiltration (CVVH) vs. Continuous venovenous hemodialysis (CVVHD)	multicenter	other	other	Study feasability parameters	yes	no	yes	yes	no		yes	CVVH	CVVHD	35	38	no			16.30	3.30	15.50	3.00	16.00	3.10	35	15.50	3.30	38	15.60	3.40	32	15.40	3.40	37	15.40	3.60
23939351	Walsh	Restrictive versus liberal transfusion strategies for older mechanically ventilated critically ill patients: arandomized pilot trial	2013	yes	yes	yes	yes			sepsis or sirs (broad)	Anemic older critically ill patients requiring prolonged mechanical ventilation.	other	Liberal vs. Restrictive transfusion strategy	multicenter	other	other	Patients were followed for 180 days postrandomization. Our primary feasibility outcome was the difference in mean Hb among groups during the intervention period. Other fea -sibility outcomes were RBC use during 60 days after random -ization, recruitment rate, and protocol adherence.	no	yes	yes	yes	no		yes	Restrictive	Liberal	51	49	no	Non-neurological SOFA scores only. SOFA at baseline reported as median(IQR) -> sd estimated as IQR/1.35		7.00	3.70	5.00	3.70
26385664	Al tmimi	Xenon anaesthesia for patients undergoing off-pump coronary artery bypass graft surgery: a prospective randomized controlled pilot trial		yes	yes	yes	yes			cardiac surgery	Off-pump CABG patients	drug	Xenon anesthesia vs. sevoflurane	single center	other	other	Primary outcome was intraoperative noradrenaline requirements necessary to achieve predefi ned haemodynamic goals. Secondary outcomes included Severity of postoperative critical illness as indicated by the SAPS II and the SOFA score	yes	no	yes	yes	no		yes	Xenon	Sevoflurane	21	21	yes							7.00	1.00	21	7.00	2.00	21
26853286	Barzegar	The Therapeutic Role of Vasopressin on Improving lactate Clearance D uring and After Vasogenic Shock: Microcirculation, Is It T he Black Box?	2014	yes	yes	yes	yes			severe sepsis or septic shock (strict)	Septic shock	drug	Noradrenalin vs. noradrenalin plus vasopressin	single center	other	other	Primary endpoint was lactate clearance.	yes	no	yes	yes	no		no	NE	AVP	15	15	no			12.00	2.60	11.90	3.50	11.80	3.00		10.90	2.00		12.80	4.10		11.40	2.40
12122526	Ralph	A randomised controlled trial investigating the effects of dopexamine on gastrointestinal function and organ dysfunction in the critically ill	2002	yes	yes	yes	yes			sepsis or sirs (broad)	A total of 102 critically ill adult patients undergoing mechanical ventilation who were predicted to require intensive care for at least 4 days.	drug	Dopexamine vs. Control	multicenter	other	other	gastrointestinal absorption and permeability	yes	no	yes		no		yes	Dopexamine	Control	52	50	yes	SOFA scores read from plot		10.00	4.00	10.00	4.00	9.50	4.00		10.00	5.00		10.00	5.00		10.50	6.00		9.00	6.00
19559792	Richir	The effect of rosiglitazone on asymmetric dimethylarginine (ADMA) in critically ill patients	2009	yes	yes	yes	yes			sepsis or sirs (broad)	>1 organ dysfunction irrespective of cause	drug	Rosiglitazone vs. Control	multicenter	other	other	Primary endpoints lab values ADMDA, arginine and SMDA	yes	no	yes		no		yes	Rosiglitazone	Control	12	9	no			11.00	0.80	12.00	0.80							10.00	0.80		11.00	0.80
22366046	Schortgen	Fever control using external cooling in septic shock: a randomized controlled trial.	2012	yes	yes	yes	yes			severe sepsis or septic shock (strict)	Febrile patients with septic shock requiring vasopressors, mechanical ventilation, and sedation.	other	external cooling to achieve normothermia (36.5 to 37.8°C) for 48 hours.	multicenter	other	other	Th e primary outcome was the number of patients with a 50% decrease in baseline vasopressor dose after 48 hours. Secondary outcomes were ... change in Sequential Organ Failure Assess- ment score (?SOFA) versus baseline, and all-cause mortality on day 14 and at ICU and hospital discharge.	yes	yes	yes	yes	no		yes	Cooling	No cooling	101	99	no	Delta SOFA described in supplement as " SOFA score change from baseline to the highest value after inclusion ". SOFA baseline reported as mean/IQR recalculated to SD		11.00	3.70	11.00	3.70
23711230	Agarwal	Adaptive support ventilation for complete ventilatory support in acute respiratory distress syndrome: a pilot, randomized controlled trial.	2013	yes	yes	yes	yes			specific organ dysfunction	Patients with ARDS	ventilator related	Adaptive support ventilation (ASV) vs. Volume-cycled ventilation (VCV)	single center	sofa	sofa delta max	Primary outcomes were duration of mechanical ventilation, new-onset organ failure (delta SOFA score) and hospital length-of-stay.	no	yes	yes	yes	no		yes	VCV	ASV	25	23	yes			8.20	5.94	7.40	5.40
18007263	Beale	Early enteral supplementation with key pharmaconutrients improves Sequential Organ Failure Assessment score in critically ill patients with sepsis: outcome of a randomized, controlled, double-blind trial.	2008	yes	yes	yes	yes			severe sepsis or septic shock (strict)	Patients with infection, SIRS and organ dysfunction	nutrition related	Enteral supplementation with pharmaconutrients vs. Control enteral (tube) feeding	single center	sofa	other	Slopes of regression lines of daily (delta) SOFA	no	yes	yes		yes		yes	Experimental (I+R)	Control	27	28	no	Primary endpoint SOFA slopes are not usable for the analysis		7.30	2.10	6.70	3.50
22692171	Brunkhorst	Effect of empirical treatment with moxifloxacin and meropenem vs meropenem on sepsis-related organ dysfunction in patients with severe sepsis: a randomized trial	2012	yes	yes	yes	yes			severe sepsis or septic shock (strict)	Severe sepsis	drug	Moxifloxacin and Meropenem vs Meropenem	multicenter	sofa	sofa mean X-days	The primary end point was sepsis-related organ dysfunction as measured by the mean of daily total Sequential Organ Fail-ure Assessment (SOFA)18 scores over a pe-riod of 14 days or discharge from the ICU or death, whichever occurred first.	yes	no	yes	yes	no		yes	Meropenem alone	Meropenem plus moxifloxacin	273	278	no	SOFA mean score first 14 days.		9.68	3.17	9.36	3.15
26373705	de Azevedo	Daily laxative therapy reduces organ dysfunction in mechanically ventilated patients: a phase II randomized controlled trial.	2015	yes	yes	yes	yes			sepsis or sirs (broad)	Patients expected to remain ventilated for over 3 days	drug	daily defecation group or to a control group in blocks of 10 per unit using sealed opaque envelopes	single center	sofa	sofa delta to discharge	change in sofa between baseline and day of ICU discharge, death or day 14 of the study	yes	yes	yes	yes	no		yes	intervention	control	44	44	yes			9.00	5.00	7.00	3.00
16915107	Dubois	Albumin administration improves organ function in critically ill hypoalbuminemic patients: A prospective,randomized, controlled, pilot study.	2006	yes	yes	yes	yes			sepsis or sirs (broad)	All ICU patients with serum albumin < 30g/L	drug	Albumin vs. Control	single center	sofa	sofa delta d7	The primary outcome was the effect of albumin administration on organ function as assessed by a delta Sequential Organ Failure Assessment score from day 1 to day 7 (or the day of intensive care discharge or death, whichever came first)	yes	yes	yes	yes	no		yes	Control	Albumin	50	50	no	Delta SOFA reported as D1-D7, sign inverted to convert to D7-D1.		5.70	0.80	6.30	0.80
24781725	Erb	Influence of levosimendan on organ dysfunction in patients with severely reduced left ventricular function undergoing cardiac surgery.	2014	yes	yes	yes	yes			cardiac surgery	CABG patients with LVEF < 30%	drug	Levosimendan vs. placebo as add-on to goal-oriented treatment algorithm	single center	sofa	sofa d2	Primary endpoints were SOFA scores on postoperative days 0-3.	yes	no	yes	yes	yes	yes	yes	Levosimendan	Placebo	17	16	no			1.50	1.40	2.90	2.50	7.10	3.00	17	9.40	3.70	16	7.90	4.10	17	8.50	5.30	16	8.40	4.80
10766680	Fagon	Invasive and noninvasive strategies for management of suspected ventilator-associated pneumonia. Arandomized trial.	2000	yes	yes	yes	yes			specific organ dysfunction	patients suspected of having ventilator-associated pneumonia	bundle	two strategies to diagnose ventilator-associated pneumonia and select initial treatment for this condition	multicenter	sofa	sofa d3	Death from any cause, quantification of organ failure, and antibiotic use at 14 and 28 days	yes	no	yes	yes	no		yes	Invasive management	Clinical management	204	209	no			7.30	3.70	7.00	4.00													6.10	4.00
21474219	Grau-Carmona	Effect of an enteral diet enriched with eicosapentaenoic acid, gamma-linolenic acid and anti-oxidants on the outcome of mechanically ventilated, critically ill, septic patients.	2011	yes	yes	yes	yes			severe sepsis or septic shock (strict)	Sepsis plus mechanical ventilation (ALI or ARDS)	nutrition related	EPA-GLA diet or a control diet	multicenter	sofa	sofa delta d3	The primary outcome was afi nding of new organ dysfunction, measured by the total daily SOFA score and delta SOFA changes measured at days 1, 3, 7, 14 and 21 after randomization.	no	yes	yes		no		yes	Control	EPA-GLA diet	71	61	yes	Multiple delta-SOFA scores reported, but unclear what score is given to dropouts. Delta D3 used as primary SOFA endpoint.		9.00	3.00	9.00	4.00
24408035	Hall	A randomized controlled trial investigating the effects of parenteral fish oil on survival outcomes in critically ill patients with sepsis: a pilot study.	2015	yes	yes	yes	yes			sepsis or sirs (broad)	Septic patients were enrolled into the study within 12 hours of admission to the ICU or within 12 hours of new-onset sepsis, as diagnosed by the intensivists.	drug	Standard care vs. standard care together with parenteral ?-3 fatty acids.	single center	sofa	sofa delta max	The primary end point of the study was to compare the degree of new organ dysfunction between study patients, who received parenteral Omegaven, and those who did not (control). To quantify organ dysfunction severity, the ?-SOFA score and maximum-SOFA scores were used as validated and described elsewhere.	yes	yes	yes	yes	no		yes	Control	Fish oil	30	30	no			7.60	3.20	7.20	3.00
19573904	Jabre	Etomidate versus ketamine for rapid sequence intubation in acutely ill patients: a multicentre randomised controlled trial	2009	yes	yes	yes	yes			other	Patients who needed sedation for emergency intubation	drug	Etomidate vs. Ketamine	multicenter	sofa	sofa max to d3	Maximum score during the first three days in the ICU	yes	yes	yes	yes	no		yes	Etomidate	Ketamine	234	235	yes
20663207	Pettila	APCAP--activated protein C in acute pancreatitis: a double-blind randomized human pilot trial.	2010	yes	yes	yes	yes			specific organ dysfunction	Severe acute pancreatitis	drug	Activated protein C vs. Placebo	single center	sofa	sofa delta d5	the primary efficacy endpoint was the change in SOFA between the start of the study drug (Day 0) and Day 5	no	yes	yes	yes	yes	yes	yes	APC	Placebo	16	16	no			6.50	4.00	6.30	3.10
26809247	Rixen	Randomized, controlled, two-arm, interventional, multicenter study on risk-adapted damage control orthopedic surgery of femur shaft fractures in multiple-trauma patients.	2016	yes	yes	yes	yes			trauma	Multiple-trauma patients with femur shaft fractures and a calculated probability of death of 20 to 60 %	bundle	temporary fracture fixation with external fixation and defined secondary definitive treatment (DCO) or primary reamed nailing (early total care	single center	sofa	sofa max icu	The primary objective was to reduce the extent of organ failure as measured by the maximum sepsis-related organ failure assessment (SOFA) score.	yes	no	yes	yes	no		yes	Fixateur externe	Nail	17	16	no	SOFA ex-CGS. Very clear description of SOFA scoring for transferred and deceased subjects.
21658010	Wernerman	Scandinavian glutamine trial: a pragmatic multi-centre randomised clinical trial of intensive care unit patients	2011	yes	yes	yes	yes			other	APACHE II score >10 and enteral nutrition, within 72h after ICU admission	drug	i.v. glutamine vs. Placebo for 12h	multicenter	sofa	sofa delta d7	The pre-defined primary endpoint was the change in the SOFA score from day 1 to day 7 in PP patients.	no	yes	yes	yes	yes	yes	yes	Glutamine	Control	139	145	yes	SOFA ex-GCS (!). N differs between (delta) SOFA scores and mortality measures. Likely missing completely at random. Delta D7 (not D10) used as this was the primary study outcome.		8.00	5.00	9.00	4.00
25959848	Lu	Improved sepsis bundles in the treatment of septic shock: a prospective clinical study.	2015	yes	yes	yes	yes			severe sepsis or septic shock (strict)	Diagnosis septic shock (in accordance with surviving sepsis campaign guidelines)	bundle	Conventional sepsis bundle vs. Imporved PiCCO-guided sepsis bundle	single center	sofa	sofa d3	Patients were evaluated pretreatment and posttreatment using the Acute Physiology and Chronic Health Evaluation II (APACHE II) and Sepsis-related Organ Failure Assessment (SOFA) score indices.	yes	no	yes		no		no	Conventional bundle	Improved bundle	52	53	no	Extremely high baseline SOFA scores (19.7).		19.70	6.10	18.80	6.90													14.90	5.80
25851818	Pavlovic	Impact of early haemodynamic goal-directed therapy in patients undergoing emergency surgery: an open prospective, randomised trial.	2015	yes	yes	yes	yes			sepsis or sirs (broad)	Severe sepsis or hypovolemia and requirement of an emergency surgical procedure.	bundle	Comparison of two algorithms of goal-directed therapy based either on conventional parameters and pressure pulse variation (control group) or on cardiac index, global end-diastolic volume index and stroke volume variation as derived from the PiCCO monitoring system (optimized group).	single center	sofa	sofa delta d2	Intraoperative change in lactate and a short-term organ dysfunction index expressed by the SOFA score.	yes	no	yes	yes	no		yes	Optimized	control	20	23	no	No baseline SOFA score reported.						10.20	2.50		6.60	2.20		8.40	2.60		5.00	2.40
21926601	Payen	Corticosteroid after etomidate in critically ill patients: a randomized controlled trial	2012	yes	yes	yes	yes			other	All ICU patients requiring intubation without septic shock	drug	Hydrocortisone 200mg/d vs. Saline	single center	sofa	other	The proportion of patients with a cardiovas-cular Sequential Organ Failure Assessment score of 3 or 4	yes	no	yes	yes	yes	yes	yes	Control	Hydrocortisone	49	48	yes	"maximum SOFA during 24-h study period" reported, no baseline
23327199	Wu	The efficacy of thymosin alpha 1 for severe sepsis (ETASS): a multicenter, single-blind, randomized and controlled trial.	2013	yes	yes	yes	yes			severe sepsis or septic shock (strict)	...patients diagnosed with severe sepsis admitted to ICUs were enrolled in the trial. The criteria for severe sepsis were a modification of those defined by Bernard et al. (see Additional file 1)	drug	tymosin alpha 1 vs. Control	multicenter	mortality	mortality 28d	The primary outcome was death from any cause and was assessed 28 days after enrollment. Secondary outcomes included dynamic changes of Sequential Organ Failure Assessment (SOFA) and	yes	yes	yes	yes	no		yes	Control	Ta1	180	181	no			7.70	5.48	7.90	5.49													6.40	5.48
26015869	Shirai	Effect of enteral diet enriched with eicosapentaenoic acid, gamma-linolenic acid, and antioxidants in patients with sepsis-induced acute respiratory distress syndrome.	2015	yes	yes	yes	yes			specific organ dysfunction	Sepsis-indiced ARDS	nutrition related	Eligible patients were randomly allocated to two groups: a study group that received an enteral diet enriched with EPA, GLA, and antioxidants (Oxepa™; Abbott Nutrition, Tokyo, Japan) and a control group that received a standard isocaloric enteral diet (Ensure Liquid™; Abbott Nutrition, Tokyo, Japan). The	single center	other	other	Secondary end points included duration of ICU stay, changes over time in total SOFA score, […] all-cause mortality within 60 days of diagnosis.			yes					study group	control group	23	23	yes	no 'primary' SOFA endpoint described (D3 was chosen by us).		10.00	7.00	9.00	5.00							6.00	5.00	23	7.00	3.00	23
25080051	Trzeciak	Randomized controlled trial of inhaled nitric oxide for the treatment of microcirculatory dysfunction in patients with sepsis*.	2014	yes	yes	yes	yes			severe sepsis or septic shock (strict)	Severe sepsis and low blood pressure or high lactate	ventilator related	Inhaled nitric oxide vs. Sham	single center	other	other	The primary outcome measure was the change in microcirculatory flow index. Second- ary outcomes were lactate clearance and change in Sequential Organ Failure Assessment score. We	no	yes	yes					Inhaled nitric oxide	Sham	26	23	yes			7.00	4.00	6.00	4.00
25096691	van Zanten	High-ProteinEnteralNutritionEnrichedWithImmune-Modulating Nutrientsvs Standard High-Protein Enteral Nutrition andNosocomial Infections in theICU A Randomized Clinical Trial	2014	yes	yes	yes	yes			sepsis or sirs (broad)	AdultmechanicallyventilatedICUpatients (age ?18years) ad- mitted to 1 of the 14 participating ICUs whowere expected to receive mechanical ventilation for more than 72 hours, to re- quire enteral nutrition within 48 hours after ICU admission, torequireenteral nutrition formorethan72hours	nutrition related	High-protein immune-modulating nutrition (IMHP) vs. Standard high protein (HP) nutrition	multicenter	other	other	The primary outcome measurewas incidence of new infections according to the Centers for Disease Control and Prevention (CDC) definitions. Secondary end points included mortality, Sequential Organ Failure Assessment (SOFA) scores, mechanical ventilation duration, ICU and hospital lengths of stay, and subtypes of infections according CDC definitions.	yes	no	yes					IMHP	HP	152	149	yes			8.00	3.00	9.00	3.00	8.00	4.05	82	8.60	3.63	77	8.10	4.02	136	8.70	3.96	132	7.80	4.68
24105455	Wang	Adjuvant treatment with a mammalian target of rapamycin inhibitor, sirolimus, and steroids improves outcomes in patients with severe H1N1 pneumonia and acute respiratory failure.	2014	yes	yes	yes	yes			specific organ dysfunction	Patients with confirmed H1N1 infection and respiratoiry failure	drug	adjuvant treatment of corticoste- roids with an mTOR inhibitor, either with sirolimus (Rapamune 2 mg/d) (sirolimus group, n = 19) for 14 days or without siroli- mus (nonsirolimus group, n = 19).	single center	other	other	Primary endpoint unclear, likely P/F ratio. Secondary endpoints include SOFA score and mortality	yes	no	yes		no		yes	Sirolimus	Nonsirolomus	19	19	no			5.70	1.70	5.40	1.70							4.30	2.67	19	5.90	2.22	19
25538412	Shum	Alteco endotoxin hemoadsorption in Gram-negative septic shock patients.	2014	yes	yes	yes	yes			severe sepsis or septic shock (strict)	Septic shock abdominal origin	device	Alteco endotoxin hemoabsorption vs. Conventional therapy	single center	sofa	sofa delta d2	Change in SOFA score from 0 to 72h.	no	yes	yes					Treatment	Control	7	8	yes			13.00	5.00	14.50	3.30
25032942	van der Voort	Testing a conceptual model on early opening of the microcirculation in severe sepsis and septic shock: a randomised controlled pilot study.	2015	yes	yes	yes	yes			severe sepsis or septic shock (strict)		bundle	early opening microcirculation resuscitation group or standard resuscitation group	single center	sofa	sofa delta d4	reduction in sequential organ failure assessment (SOFA) score on day 4 of ICU treatment. SOFA			yes					microcirculation targeted resuscitiation	standard resuscitation	37	28	no	SOFA deltas reported, but no SD's of SOFA delta. Absolute D4 SOFA is used as primary for the analysis.		9.10	2.90	8.00	3.90	8.40	3.10		7.50	4.45		8.40	4.03		7.00	5.94		7.90	4.97
25561281	Zu	Therapeutic Value of Blood Purification and Prognostic Utilities of Early Serum Procalcitonin, C Reactive Protein, and Brain Natriuretic Peptide Levels in Severely Burned Patients with Sepsis.	2015	yes	yes	yes	yes			sepsis or sirs (broad)	Burn sepsis patients	device	Blood purification vs. conventional therapy	single center	sofa	sofa d1	SOFA score 'after treatment'	yes	no	yes					Blood purification	Control	98	97	no	No timeframe reported for 'after treatment' (D2 chosen by us.)		7.96	1.83	7.83	1.99	6.12	1.04	.	7.06	1.25	.
[truncated: 56 more columns]
